# Supplementary material for: Integrating carbon emission, accumulation and transport in inland waters to understand their role in the global carbon cycle
Source: Glob Chang Biol. 2020 Dec 9;27(4):719–27. doi: 10.1111/gcb.15448 (PMC7898617; doi:10.1111/gcb.15448)
Supplement: Supplementary file 2 — Table S1 [file GCB-27-719-s002.xlsx]

## Sheet: Data
Reference	Name	System Type	Surface Area	C Emission	C species	Burial	C species	Transport	C species	Prop Emi	prop Burial	prop Transport
Knoll et al. 2013	Acton 2007	Reservoir	2.5	0.8	CO2	626.4	OC, IC	2502	OC, IC	0.000255656	0.20018	0.79957
Knoll et al. 2013	Acton2008	Reservoir	2.5	28.8889	CO2	126.667	OC, IC	187.037	OC, IC	0.08432	0.36973	0.54595
Knoll et al. 2013	Burr Oak 2007	Reservoir	2.7	22.4	CO2	504	OC, IC	2474	OC, IC	0.00747	0.16798	0.82456
Knoll et al. 2013	Burr Oak 2008	Reservoir	2.7	37.7778	CO2	133.704	OC, IC	340.37	OC, IC	0.07381	0.26122	0.66498
Sobek et al. 2006	Frisksjon	Lake	0.13	48.6461	CO2	21.4077	OC	44.4692	OC, IC	0.42477	0.18693	0.3883
Chmiel et al. 2016	Gaddjarn	Lake	0.067	92.8571	CO2	4.28571	OC	207.143	OC, IC	0.30516	0.01408	0.68075
Wallin et al. 2013	C1	Stream	0.002	2803.49	CO2	n.a.	n.a.	3599.09	OC, IC	0.43787	1.56187e-06	0.56213
Wallin et al. 2013	C2	Stream	0.0004	2326.98	CO2	n.a.	n.a.	4675.33	OC, IC	0.33232	1.4281e-06	0.66768
Wallin et al. 2013	C4	Stream	0.0001	1477.03	CO2	n.a.	n.a.	20037.3	OC, IC	0.06865	4.64807e-07	0.93135
Wallin et al. 2013	C5	Stream	2e-05	1852.41	CO2	n.a.	n.a.	252448	OC, IC	0.00728	3.93236e-08	0.99272
Wallin et al. 2013	C6	Stream	0.001	6424.98	CO2	n.a.	n.a.	13566	OC, IC	0.32139	5.00224e-07	0.67861
Wallin et al. 2013	C7	Stream	0.001	2846.28	CO2	n.a.	n.a.	7249.9	OC, IC	0.28192	9.90473e-07	0.71808
Wallin et al. 2013	C9	Stream	0.008	2513.69	CO2	n.a.	n.a.	4588.25	OC, IC	0.35394	1.40806e-06	0.64605
Wallin et al. 2013	C10	Stream	0.003	2879.34	CO2	n.a.	n.a.	10134.6	OC, IC	0.22125	7.68404e-07	0.77875
Wallin et al. 2013	C12	Stream	0.01	2513.69	CO2	n.a.	n.a.	5885.97	OC, IC	0.29926	1.19052e-06	0.70074
Wallin et al. 2013	C13	Stream	0.019	2072.19	CO2	n.a.	n.a.	4600.47	OC, IC	0.31055	1.49865e-06	0.68945
Wallin et al. 2013	C14	Stream	0.014	4215.52	CO2	n.a.	n.a.	9179.86	OC, IC	0.3147	7.46525e-07	0.6853
Wallin et al. 2013	C15	Stream	0.036	2190.83	CO2	n.a.	n.a.	4554.7	OC, IC	0.32478	1.48246e-06	0.67522
Wallin et al. 2013	C16	Stream	0.155	2175.27	CO2	n.a.	n.a.	4147.14	OC, IC	0.34406	1.58167e-06	0.65594
Dubois et al. 2010	Culbertson	River	546	345	CO2	n.a.	n.a.	593.407	OC, IC	0.36761	0.000106552	0.63229
Dubois et al. 2010	Sidney	River	82	168	CO2	n.a.	n.a.	2975.61	OC, IC	0.05344	3.18096e-05	0.94653
Dubois et al. 2010	Garrison Dam	River	1366	1526	CO2	n.a.	n.a.	475.842	OC, IC	0.76226	4.99515e-05	0.23769
Dubois et al. 2010	Omaha	River	321	317	CO2	n.a.	n.a.	3651.09	OC, IC	0.07989	2.52004e-05	0.92009
Dubois et al. 2010	Hermann	River	128	1258	CO2	n.a.	n.a.	18132.8	OC, IC	0.06488	5.15705e-06	0.93512
Dubois et al. 2010	Greenup Dam	River	342	714	CO2	n.a.	n.a.	2622.81	OC, IC	0.21397	2.99679e-05	0.786
Dubois et al. 2010	Cannelton Dam	River	264	1312	CO2	n.a.	n.a.	5814.39	OC, IC	0.1841	1.40321e-05	0.81588
Dubois et al. 2010	New Harmony	River	99	2178	CO2	n.a.	n.a.	9343.43	OC, IC	0.18904	8.6794e-06	0.81095
Dubois et al. 2010	Paducah	River	206	622	CO2	n.a.	n.a.	3456.31	OC, IC	0.15251	2.45194e-05	0.84747
Dubois et al. 2010	Grand Chain	River	871	1184	CO2	n.a.	n.a.	5330.65	OC, IC	0.18174	1.53498e-05	0.81824
Dubois et al. 2010	Clinton	River	1521	3595	CO2	n.a.	n.a.	1474.03	OC, IC	0.70919	1.97273e-05	0.29079
Dubois et al. 2010	Grafton	River	243	1845	CO2	n.a.	n.a.	19773.7	OC, IC	0.08534	4.62561e-06	0.91465
Dubois et al. 2010	Thebes	River	280	1419	CO2	n.a.	n.a.	23467.9	OC, IC	0.05702	4.01817e-06	0.94298
Dubois et al. 2010	Arkansas	River	348	742	CO2	n.a.	n.a.	2063.22	OC, IC	0.2645	3.56466e-05	0.73547
Dubois et al. 2010	Melville	River	314	1454	CO2	n.a.	n.a.	11939.5	OC, IC	0.10856	7.46626e-06	0.89143
Dubois et al. 2010	St. Francisville	River	1036	1036	CO2	n.a.	n.a.	10775.1	OC, IC	0.08771	8.46654e-06	0.91228
Stets et al. 2009	Shingobee	Lake	0.656	19	CO2, CH4	10.01	OC, IC	59.2	OC, IC	0.2154	0.11348	0.67113
Stets et al. 2009	Williams	Lake	0.393	72	CO2, CH4	40	OC, IC	858	OC, IC	0.07423	0.04124	0.88454
Serikova et al. 2018	--	River	11.3768	814.928	CO2, CH4	n.a.	n.a.	829.04	OC, IC	0.49568	6.08247e-05	0.50426
Serikova et al. 2018	--	River	18.3289	1100.1	CO2, CH4	n.a.	n.a.	1003.85	OC, IC	0.52285	4.75274e-05	0.4771
Serikova et al. 2018	--	River	6.1738	566.868	CO2, CH4	n.a.	n.a.	990.193	OC, IC	0.36404	6.42194e-05	0.6359
Serikova et al. 2018	--	River	15.2329	348.054	CO2, CH4	n.a.	n.a.	859.173	OC, IC	0.28829	8.28276e-05	0.71163
Serikova et al. 2018	--	River	63.962	830.141	CO2, CH4	n.a.	n.a.	214.485	OC, IC	0.7946	9.57189e-05	0.2053
Serikova et al. 2018	--	River	136.837	623.343	CO2, CH4	n.a.	n.a.	398.653	OC, IC	0.60987	9.78382e-05	0.39003
Serikova et al. 2018	--	River	4235.88	733.463	CO2, CH4	n.a.	n.a.	402.624	OC, IC	0.64555	8.80137e-05	0.35436
Serikova et al. 2018	--	River	563.502	1685.12	CO2, CH4	n.a.	n.a.	603.118	OC, IC	0.73639	4.36999e-05	0.26356
Serikova et al. 2018	--	River	21.6279	929.759	CO2, CH4	n.a.	n.a.	881.382	OC, IC	0.51333	5.52108e-05	0.48662
Serikova et al. 2018	--	River	5.83206	1060.74	CO2, CH4	n.a.	n.a.	1033.21	OC, IC	0.50655	4.77544e-05	0.4934
Serikova et al. 2018	--	River	230.427	1044.83	CO2, CH4	n.a.	n.a.	754.621	OC, IC	0.58061	5.55695e-05	0.41934
Serikova et al. 2018	--	River	1.75504	496.314	CO2, CH4	n.a.	n.a.	516.672	OC, IC	0.4899	9.87083e-05	0.51
Serikova et al. 2018	--	River	160.375	1043.84	CO2, CH4	n.a.	n.a.	600.936	OC, IC	0.6346	6.07947e-05	0.36534
Serikova et al. 2018	--	Stream	0.74951	1614.69	CO2, CH4	n.a.	n.a.	472.151	OC, IC	0.77375	4.7919e-06	0.22625
Serikova et al. 2018	--	River	1.23576	2588.31	CO2, CH4	n.a.	n.a.	690.422	OC, IC	0.7894	3.04986e-05	0.21057
Serikova et al. 2018	--	Stream	0.09098	7750.97	CO2, CH4	n.a.	n.a.	911.225	OC, IC	0.8948	1.15444e-06	0.1052
Serikova et al. 2018	--	Stream	1.24842	4939.76	CO2, CH4	n.a.	n.a.	668.403	OC, IC	0.88081	1.78311e-06	0.11918
Serikova et al. 2018	--	Stream	0.54905	691.833	CO2, CH4	n.a.	n.a.	258.659	OC, IC	0.72786	1.05208e-05	0.27213
Serikova et al. 2018	--	River	4.68025	380.139	CO2, CH4	n.a.	n.a.	695.811	OC, IC	0.35327	9.29325e-05	0.64663
Serikova et al. 2018	--	River	1.30573	725.009	CO2, CH4	n.a.	n.a.	658.607	OC, IC	0.52396	7.22692e-05	0.47597
Serikova et al. 2018	--	Stream	0.59281	1480.88	CO2, CH4	n.a.	n.a.	400.567	OC, IC	0.78709	5.31504e-06	0.2129
Serikova et al. 2018	--	Stream	0.234	2906.54	CO2, CH4	n.a.	n.a.	662.382	OC, IC	0.8144	2.80196e-06	0.1856
Serikova et al. 2018	--	Stream	0.36661	1375.91	CO2, CH4	n.a.	n.a.	531.132	OC, IC	0.72149	5.2437e-06	0.27851
Serikova et al. 2018	--	River	2.20743	853.112	CO2, CH4	n.a.	n.a.	430.24	OC, IC	0.6647	7.79149e-05	0.33522
Serikova et al. 2018	--	River	1.69391	1007.78	CO2, CH4	n.a.	n.a.	298.69	OC, IC	0.77132	7.65364e-05	0.22861
Serikova et al. 2018	--	Stream	0.16092	595.4	CO2, CH4	n.a.	n.a.	517.577	OC, IC	0.53496	8.98483e-06	0.46503
Serikova et al. 2018	--	Stream	0.06197	1231.27	CO2, CH4	n.a.	n.a.	5167.78	OC, IC	0.19241	1.56273e-06	0.80758
Serikova et al. 2018	--	Stream	0.32183	834.899	CO2, CH4	n.a.	n.a.	201.022	OC, IC	0.80594	9.65315e-06	0.19405
Serikova et al. 2018	--	Stream	0.67336	275.128	CO2, CH4	n.a.	n.a.	376.965	OC, IC	0.42191	1.5335e-05	0.57808
Serikova et al. 2018	--	River	5.72746	3795.75	CO2, CH4	n.a.	n.a.	498.588	OC, IC	0.88388	2.32859e-05	0.1161
Serikova et al. 2018	--	River	78.5504	2056.29	CO2, CH4	n.a.	n.a.	445.635	OC, IC	0.82185	3.99675e-05	0.17811
Serikova et al. 2018	--	Stream	0.22013	1784.47	CO2, CH4	n.a.	n.a.	596.365	OC, IC	0.74951	4.20018e-06	0.25048
Serikova et al. 2018	--	Stream	0.28706	269.896	CO2, CH4	n.a.	n.a.	348.22	OC, IC	0.43664	1.61779e-05	0.56335
Serikova et al. 2018	--	Stream	0.45249	893.353	CO2, CH4	n.a.	n.a.	440.063	OC, IC	0.66997	7.49948e-06	0.33002
Serikova et al. 2018	--	Stream	0.7141	1309.07	CO2, CH4	n.a.	n.a.	426.068	OC, IC	0.75444	5.76318e-06	0.24555
Serikova et al. 2018	--	Stream	0.91533	928.208	CO2, CH4	n.a.	n.a.	432.821	OC, IC	0.68198	7.34732e-06	0.31801
Serikova et al. 2018	--	Stream	0.55986	2567.33	CO2, CH4	n.a.	n.a.	543.968	OC, IC	0.82516	3.21408e-06	0.17484
Serikova et al. 2018	--	Stream	0.31835	860.695	CO2, CH4	n.a.	n.a.	388.932	OC, IC	0.68876	8.00232e-06	0.31124
Serikova et al. 2018	--	River	36.9002	252.894	CO2, CH4	n.a.	n.a.	550.56	OC, IC	0.31472	0.000124447	0.68516
Serikova et al. 2018	--	River	209.83	370.516	CO2, CH4	n.a.	n.a.	609.029	OC, IC	0.37821	0.000102078	0.62168
Serikova et al. 2018	--	Stream	0.19028	676.956	CO2, CH4	n.a.	n.a.	214.861	OC, IC	0.75907	1.12129e-05	0.24092
Serikova et al. 2018	--	River	30.4307	91.4113	CO2, CH4	n.a.	n.a.	575.112	OC, IC	0.13713	0.00015001	0.86272
Serikova et al. 2018	--	River	1.5786	568.676	CO2, CH4	n.a.	n.a.	323.314	OC, IC	0.63746	0.000112096	0.36242
Serikova et al. 2018	--	River	30.4676	301.439	CO2, CH4	n.a.	n.a.	406.831	OC, IC	0.42554	0.000141169	0.57432
Serikova et al. 2018	--	River	2.78843	645.278	CO2, CH4	n.a.	n.a.	240.322	OC, IC	0.72855	0.000112905	0.27134
Serikova et al. 2018	--	River	909.339	572.44	CO2, CH4	n.a.	n.a.	358.525	OC, IC	0.61482	0.000107404	0.38507
Serikova et al. 2018	--	River	5.62584	620.615	CO2, CH4	n.a.	n.a.	366.529	OC, IC	0.62863	0.000101292	0.37126
Serikova et al. 2018	--	River	4.50061	287.358	CO2, CH4	n.a.	n.a.	629.057	OC, IC	0.31353	0.000109109	0.68636
Serikova et al. 2018	--	River	2.73149	197.21	CO2, CH4	n.a.	n.a.	504.722	OC, IC	0.28091	0.000142444	0.71894
Serikova et al. 2018	--	River	1.16738	294.517	CO2, CH4	n.a.	n.a.	387.206	OC, IC	0.43196	0.000146666	0.5679
Serikova et al. 2018	--	Stream	0.67837	733.113	CO2, CH4	n.a.	n.a.	546.588	OC, IC	0.57287	7.81426e-06	0.42712
Serikova et al. 2018	--	River	6.23725	199.241	CO2, CH4	n.a.	n.a.	548.651	OC, IC	0.26637	0.000133691	0.7335
Serikova et al. 2018	--	River	1069.99	241.094	CO2, CH4	n.a.	n.a.	521.846	OC, IC	0.31601	0	0.68399
Serikova et al. 2018	--	Stream	1.37921	311.853	CO2, CH4	n.a.	n.a.	178.055	OC, IC	0.63654	2.04115e-05	0.36344
Serikova et al. 2018	--	Stream	1.53556	1491.71	CO2, CH4	n.a.	n.a.	249.139	OC, IC	0.85688	5.74428e-06	0.14311
Serikova et al. 2018	--	River	3.16627	491.279	CO2, CH4	n.a.	n.a.	642.792	OC, IC	0.43316	8.81701e-05	0.56675
Serikova et al. 2018	--	River	21.3827	274.916	CO2, CH4	n.a.	n.a.	219.175	OC, IC	0.5563	0.000202351	0.4435
Polsenaere et al. 2012	Renet	Stream	0.028	12.4021	CO2	n.a.	n.a.	21.5439	OC, IC	0.36524	0.000294498	0.63446
Polsenaere et al. 2012	Ponteils	Stream	n.a.	2.97722	CO2	n.a.	n.a.	6.4075	OC, IC	0.3169	0.00106	0.68203
Polsenaere et al. 2012	Leyre	River	1.77	2.17769	CO2	n.a.	n.a.	5.80719	OC, IC	0.26935	0.01237	0.71828
Koprivnjak et al. 2010	Harp	Lake	0.71	32	CO2	78	OC	23.8	OC	0.23916	0.58296	0.17788
Yang et al. 2008	Donghu	Lake	32	23.5	CO2, CH4	296	OC, IC	100.2	OC, IC	0.05599	0.70527	0.23874	*includes fish harvest
Dillon and Molot 1997	Blue Chalk	Lake	0.5235	0.1	CO2	3.9	OC	4.97	OC, IC	0.01115	0.43478	0.55407
Dillon and Molot 1997	Chub	Lake	0.3441	16.5	CO2	6.01	OC	25.44	OC, IC	0.34411	0.12534	0.53055
Dillon and Molot 1997	Crosson	Lake	0.5674	17.5	CO2	5.1	OC	29.42	OC, IC	0.33641	0.09804	0.56555
Dillon and Molot 1997	Dickie	Lake	0.936	11.7	CO2	10.1	OC	16.73	OC, IC	0.30366	0.26213	0.43421
Dillon and Molot 1997	Harp	Lake	0.7138	7.17	CO2	6.26	OC	23.25	OC, IC	0.19547	0.17067	0.63386
Dillon and Molot 1997	Plastic	Lake	0.3214	5.46	CO2	2.18	OC	6.35	OC, IC	0.39028	0.15583	0.4539
Dillon and Molot 1997	Red Chalk	Lake	0.5713	2.61	CO2	5.35	OC	23.14	OC, IC	0.08392	0.17203	0.74405
Zuijdgeest and Wehrli 2017	Kariba	Reservoir	5400	5.97	CO2	22.37	OC	12.68	OC, IC	0.14554	0.54534	0.30912
Noges et al. 2016	Võrtsjärv	Lake	270	23	CO2	35.4	OC, IC	229.6	OC, IC	0.07986	0.12292	0.79722
Morales-Pineda et al. 2016	Guadalcacin	Reservoir	36.7	33.6	CO2	75.6	OC	224.5	OC, IC	0.10069	0.22655	0.67276
Morales-Pineda et al. 2016	Bornos	Reservoir	23.41	116.4	CO2	172.6	OC	121.2	OC, IC	0.28376	0.42077	0.29547
Brothers et al. 2013	Gollinsee	Lake	0.033	39	CO2	196	OC	4	OC, IC	0.16318	0.82008	0.01674
Brothers et al. 2013	Shulzensee	Lake	0.039	96	CO2	53	OC	7	OC, IC	0.61538	0.33974	0.04487
Einarsdottir et al. 2017	Gaddtjarn	Lake	0.067	68.1	CO2	57	OC	35.7	OC, IC	0.42351	0.35448	0.22201
Magin et al. 2017	German Streams	Stream	0.05792	1006.88	CO2	n.a.	n.a.	1713.85	OC, IC	0.37008	3.67547e-06	0.62992
Magin et al. 2017	German Streams	Stream	0.01294	5084.36	CO2	n.a.	n.a.	1003.14	OC, IC	0.83521	1.64271e-06	0.16479
Magin et al. 2017	German Streams	Stream	0.04322	3827.01	CO2	n.a.	n.a.	1674.96	OC, IC	0.69557	1.81753e-06	0.30443
Magin et al. 2017	German Streams	Stream	0.02224	1822.98	CO2	n.a.	n.a.	1188.48	OC, IC	0.60535	3.32064e-06	0.39465
Magin et al. 2017	German Streams	Stream	0.0341	2457.77	CO2	n.a.	n.a.	974.118	OC, IC	0.71615	2.91384e-06	0.28384
Magin et al. 2017	German Streams	Stream	0.03332	3006.49	CO2	n.a.	n.a.	1547.56	OC, IC	0.66018	2.19585e-06	0.33982
Magin et al. 2017	German Streams	Stream	0.09826	2526.68	CO2	n.a.	n.a.	758.232	OC, IC	0.76918	3.04421e-06	0.23082
Magin et al. 2017	German Streams	Stream	0.05774	2669.48	CO2	n.a.	n.a.	4155.09	OC, IC	0.39116	1.46529e-06	0.60884
Magin et al. 2017	German Streams	Stream	0.04169	1772.78	CO2	n.a.	n.a.	3153.13	OC, IC	0.35989	2.03008e-06	0.64011
Magin et al. 2017	German Streams	Stream	0.02898	7142.71	CO2	n.a.	n.a.	2035.22	OC, IC	0.77825	1.08957e-06	0.22175
Magin et al. 2017	German Streams	Stream	0.0162	1940.19	CO2	n.a.	n.a.	900.593	OC, IC	0.68297	3.52015e-06	0.31702
Magin et al. 2017	German Streams	Stream	0.01656	2842.33	CO2	n.a.	n.a.	1266.51	OC, IC	0.69176	2.43377e-06	0.30824
Magin et al. 2017	German Streams	Stream	0.04211	1921.62	CO2	n.a.	n.a.	2950.03	OC, IC	0.39445	2.05269e-06	0.60555
Magin et al. 2017	German Streams	Stream	0.23404	1204.41	CO2	n.a.	n.a.	2152.55	OC, IC	0.35878	2.97888e-06	0.64122
Magin et al. 2017	German Streams	Stream	0.6267	1620.86	CO2	n.a.	n.a.	2400.84	OC, IC	0.40303	2.4865e-06	0.59697
Magin et al. 2017	German Streams	Stream	0.43859	1979.38	CO2	n.a.	n.a.	2897.83	OC, IC	0.40584	2.05035e-06	0.59416
Magin et al. 2017	German Streams	Stream	0.54234	1321	CO2	n.a.	n.a.	3025.47	OC, IC	0.30392	2.30071e-06	0.69607
Magin et al. 2017	German Streams	Stream	0.34766	1422.23	CO2	n.a.	n.a.	1463.07	OC, IC	0.49292	3.46583e-06	0.50708
Magin et al. 2017	German Streams	Stream	0.29817	1999.41	CO2	n.a.	n.a.	2839.31	OC, IC	0.41321	2.06666e-06	0.58679
Magin et al. 2017	German Streams	Stream	0.20905	1602.47	CO2	n.a.	n.a.	809.42	OC, IC	0.6644	4.14611e-06	0.33559
Magin et al. 2017	German Streams	Stream	0.10018	1243.78	CO2	n.a.	n.a.	3071.64	OC, IC	0.28822	2.31727e-06	0.71178
Magin et al. 2017	German Streams	Stream	0.42089	1686.38	CO2	n.a.	n.a.	2934.79	OC, IC	0.36492	2.16395e-06	0.63507
Magin et al. 2017	German Streams	Stream	0.52927	1200.44	CO2	n.a.	n.a.	2818.63	OC, IC	0.29868	2.48813e-06	0.70131
Magin et al. 2017	German Streams	Stream	0.07499	1635.55	CO2	n.a.	n.a.	1959.65	OC, IC	0.45493	2.78148e-06	0.54507
Magin et al. 2017	German Streams	River	0.609	4256.49	CO2	n.a.	n.a.	6045.69	OC, IC	0.41316	9.70659e-06	0.58683
Magin et al. 2017	German Streams	Stream	0.41841	1320.79	CO2	n.a.	n.a.	1721.95	OC, IC	0.43408	3.2865e-06	0.56592
Magin et al. 2017	German Streams	River	0.60209	1456.14	CO2	n.a.	n.a.	1596.33	OC, IC	0.47702	3.27592e-05	0.52295
Magin et al. 2017	German Streams	River	0.79363	1662.19	CO2	n.a.	n.a.	2430.29	OC, IC	0.40615	2.44345e-05	0.59383
Magin et al. 2017	German Streams	River	1.64348	1284.7	CO2	n.a.	n.a.	3117.37	OC, IC	0.29183	2.27161e-05	0.70814
Magin et al. 2017	German Streams	River	0.92895	1950.51	CO2	n.a.	n.a.	1737.67	OC, IC	0.52884	2.71129e-05	0.47113
Magin et al. 2017	German Streams	Stream	0.341	857.751	CO2	n.a.	n.a.	1356.92	OC, IC	0.3873	4.51533e-06	0.61269
Magin et al. 2017	German Streams	River	1.20116	943.522	CO2	n.a.	n.a.	1213.21	OC, IC	0.43746	4.63643e-05	0.5625
Magin et al. 2017	German Streams	Stream	0.218	1129.48	CO2	n.a.	n.a.	1250.79	OC, IC	0.47452	4.20119e-06	0.52548
Magin et al. 2017	German Streams	River	1.81048	1643.51	CO2	n.a.	n.a.	1225.85	OC, IC	0.57276	3.48498e-05	0.42721
Magin et al. 2017	German Streams	River	2.09334	1642.92	CO2	n.a.	n.a.	1216.2	OC, IC	0.5746	3.49746e-05	0.42536
Magin et al. 2017	German Streams	River	0.22215	1128.12	CO2	n.a.	n.a.	5993.13	OC, IC	0.15841	1.40423e-05	0.84157
Magin et al. 2017	German Streams	River	0.72449	1540.1	CO2	n.a.	n.a.	1997.92	OC, IC	0.43529	2.82636e-05	0.56468
Magin et al. 2017	German Streams	River	1.2835	1416.98	CO2	n.a.	n.a.	1183.88	OC, IC	0.54479	3.84474e-05	0.45517
Magin et al. 2017	German Streams	River	1.13091	1168.86	CO2	n.a.	n.a.	925.93	OC, IC	0.55796	4.77353e-05	0.442
Magin et al. 2017	German Streams	River	0.3167	1794.8	CO2	n.a.	n.a.	5544.07	OC, IC	0.24456	1.36259e-05	0.75543
Magin et al. 2017	German Streams	River	2.21756	1271.54	CO2	n.a.	n.a.	477.312	OC, IC	0.72703	5.71771e-05	0.27291
Magin et al. 2017	German Streams	River	0.53683	1583.48	CO2	n.a.	n.a.	1992.09	OC, IC	0.44285	2.79668e-05	0.55712
Magin et al. 2017	German Streams	Stream	0.38912	3017.5	CO2	n.a.	n.a.	2679.19	OC, IC	0.52969	1.7554e-06	0.47031
Magin et al. 2017	German Streams	River	0.81928	2589.14	CO2	n.a.	n.a.	2253.66	OC, IC	0.53463	2.06488e-05	0.46535
Magin et al. 2017	German Streams	Stream	0.55384	1246.95	CO2	n.a.	n.a.	3010.54	OC, IC	0.29288	2.34879e-06	0.70711
Magin et al. 2017	German Streams	River	0.78491	1128.35	CO2	n.a.	n.a.	2522.44	OC, IC	0.30906	2.73906e-05	0.69091
Magin et al. 2017	German Streams	Stream	0.47767	2048.23	CO2	n.a.	n.a.	1959.66	OC, IC	0.51105	2.49508e-06	0.48895
Magin et al. 2017	German Streams	Stream	0.20435	2315.52	CO2	n.a.	n.a.	3024.72	OC, IC	0.4336	1.87257e-06	0.5664
Magin et al. 2017	German Streams	Stream	0.80002	2345.85	CO2	n.a.	n.a.	2854.75	OC, IC	0.45107	1.92285e-06	0.54893
Magin et al. 2017	German Streams	River	1.14744	1561.59	CO2	n.a.	n.a.	1195.47	OC, IC	0.56638	3.62692e-05	0.43359
Magin et al. 2017	German Streams	Stream	0.27855	1611.06	CO2	n.a.	n.a.	1324.59	OC, IC	0.54879	3.40639e-06	0.45121
Magin et al. 2017	German Streams	River	1.68136	1517.05	CO2	n.a.	n.a.	1132.46	OC, IC	0.57256	3.77414e-05	0.4274
Magin et al. 2017	German Streams	River	1.09834	3230.11	CO2	n.a.	n.a.	2305.49	OC, IC	0.5835	1.80645e-05	0.41648
Magin et al. 2017	German Streams	Stream	0.28069	1132.6	CO2	n.a.	n.a.	3214.74	OC, IC	0.26053	2.30025e-06	0.73947
Magin et al. 2017	German Streams	River	1.27381	2428.21	CO2	n.a.	n.a.	2351.32	OC, IC	0.50803	2.09221e-05	0.49195
Magin et al. 2017	German Streams	River	0.57635	1068.49	CO2	n.a.	n.a.	1957.22	OC, IC	0.35313	3.3049e-05	0.64684
Magin et al. 2017	German Streams	Stream	0.47189	1355.93	CO2	n.a.	n.a.	2620.45	OC, IC	0.341	2.51484e-06	0.659
Magin et al. 2017	German Streams	River	0.7608	1673.23	CO2	n.a.	n.a.	2247.86	OC, IC	0.42672	2.55025e-05	0.57326
Magin et al. 2017	German Streams	River	1.13005	1370.68	CO2	n.a.	n.a.	1668.66	OC, IC	0.45097	3.29008e-05	0.549
Magin et al. 2017	German Streams	River	4.09398	989.443	CO2	n.a.	n.a.	2252.25	OC, IC	0.30521	3.08471e-05	0.69475
Magin et al. 2017	German Streams	River	0.93885	3400.53	CO2	n.a.	n.a.	501.444	OC, IC	0.87147	2.56274e-05	0.12851
Magin et al. 2017	German Streams	River	1.27595	2563.48	CO2	n.a.	n.a.	957.5	OC, IC	0.72804	2.84004e-05	0.27193
Magin et al. 2017	German Streams	River	1.59514	2182.03	CO2	n.a.	n.a.	1305.13	OC, IC	0.62571	2.86758e-05	0.37426
Magin et al. 2017	German Streams	River	1.59445	2338.28	CO2	n.a.	n.a.	1058.52	OC, IC	0.68836	2.94386e-05	0.31161
Magin et al. 2017	German Streams	River	2.31875	2514.09	CO2	n.a.	n.a.	1689.94	OC, IC	0.598	2.37861e-05	0.40197
Magin et al. 2017	German Streams	River	1.0017	898.229	CO2	n.a.	n.a.	1179.56	OC, IC	0.43228	4.81258e-05	0.56767
Magin et al. 2017	German Streams	River	1.12082	851.164	CO2	n.a.	n.a.	1272.39	OC, IC	0.4008	4.70887e-05	0.59915
Magin et al. 2017	German Streams	River	1.57534	4608.94	CO2	n.a.	n.a.	3115.9	OC, IC	0.59663	1.29451e-05	0.40336
Magin et al. 2017	German Streams	River	0.94285	1788.82	CO2	n.a.	n.a.	1744.79	OC, IC	0.50622	2.82988e-05	0.49376
Magin et al. 2017	German Streams	River	0.64033	888.192	CO2	n.a.	n.a.	3709	OC, IC	0.1932	2.17519e-05	0.80678
Lu et al. 2017	Lake Hongfeng	Reservoir	32.2	49.57	CO2	69.4	OC, IC	835.25	OC, IC	0.05195	0.07273	0.87532
Lindborg et al. 2020	Two-Boat	Lake	0.38	3.8	CO2	2.6	OC	0.1	OC, IC	0.58462	0.4	0.01538
van Bergen et al. 2019	Urban pond	Lake	0.00464	391	CO2, CH4	29	OC	0	n.a.	0.93095	0.06905	0
Finlay et al. 2010	Diefenbaker	Reservoir	500	127.02	CO2	194.526	OC	527.664	OC, IC	0.14957	0.22907	0.62136
Finlay et al. 2010	Buffalo Pound	Reservoir	29.1	161.959	CO2	596.495	OC	128.969	OC, IC	0.1825	0.67217	0.14533
Finlay et al. 2010	Last Mountain	Lake	226.6	15.2118	CO2	164.934	OC	87.1536	OC, IC	0.05691	0.61704	0.32605
Finlay et al. 2010	Wascana	Reservoir	0.5	-144	CO2	52.8	OC	2916	OC, IC	-0.05098	0.01869	1.03229
Finlay et al. 2010	Katepwa	Lake	16.2	-30	CO2	125	OC	1373.33	OC, IC	-0.02043	0.08513	0.9353
Finlay et al. 2010	Crooked	Lake	15	-3.2	CO2	204.4	OC	2588.6	OC, IC	-0.00115	0.07327	0.92788

## Sheet: Info
Surface Area	Surface area of the system	km2
C Emission	C emitted from the system per system area	g C m-2 yr-1
C species	C species included in the emission estimates	-
Burial	C buried in the sediments per system area	g C m-2 yr-1
C species	C species included in the burial estimates	-
Transport	C transported to downstream system per system area (not per watershed unit)	g C m-2 yr-1
C species	C species included in the transport estimates	-
Prop Emi	Proportion of the total inputs that is emitted	-
Prop Burial	Proportion of the total inputs that is stored/buried	-
Prop Transport	Proportion of the total inputs that is transported	-
n.a.	non available

## Sheet: References
References
Brothers, S. M., S. Hilt, K. Attermeyer, and others. 2013. A regime shift from macrophyte to phytoplankton dominance enhances carbon burial in a shallow, eutrophic lake. Ecosphere 4: Article 137. doi:10.1890/ES13-00247.1
Chmiel, H. E., J. Kokic, B. A. Denfeld, and others. 2016. The role of sediments in the carbon budget of a small boreal lake. Limnol. Oceanogr. doi:10.1002/lno.10336
Dillon, P., and L. Molot. 1997. Dissolved organic and inorganic carbon mass balances in central Ontario lakes. Biogeochemistry 29–42.
Dubois, K. D., D. Lee, and J. Veizer. 2010. Isotopic constraints on alkalinity, dissolved organic carbon, and atmospheric carbon dioxide fluxes in the Mississippi River. J. Geophys. Res. 115: 1–11. doi:10.1029/2009JG001102
Einarsdottir, K., M. B. Wallin, and S. Sobek. 2017. High terrestrial carbon load via groundwater to a boreal lake dominated by surface water inflow. J. Geophys. Res. Biogeosciences 122: 15–29. doi:10.1002/2016JG003495
Finlay, K., P. R. Leavitt, a. Patoine, and B. Wissel. 2010. Magnitudes and controls of organic and inorganic carbon flux through a chain of hard-water lakes on the northern Great Plains. Limnol. Oceanogr. 55: 1551–1564. doi:10.4319/lo.2010.55.4.1551
Knoll, L. B., M. J. Vanni, W. H. Renwick, E. K. Dittman, and J. a. Gephart. 2013. Temperate reservoirs are large carbon sinks and small CO 2 sources: Results from high-resolution carbon budgets. Global Biogeochem. Cycles 27: 52–64. doi:10.1002/gbc.20020
Koprivnjak, J.-F., P. J. Dillon, and L. A. Molot. 2010. Importance of CO2 evasion from small boreal streams. Global Biogeochem. Cycles 24. doi:10.1029/2009GB003723
Lindborg, T., J. Rydberg, E. Andersson, and others. 2020. A carbon mass-balance budget for a periglacial catchment in West Greenland – Linking the terrestrial and aquatic systems. Sci. Total Environ. 711: 134561. doi:10.1016/j.scitotenv.2019.134561
Lu, W., S. Wang, K. M. Yeager, and others. 2018. Importance of Considered Organic Versus Inorganic Source of Carbon to Lakes for Calculating Net Effect on Landscape C Budgets. J. Geophys. Res. Biogeosciences 123: 1302–1317. doi:10.1002/2017JG004159
Magin, K., C. Somlai-Haase, R. B. Schäfer, and A. Lorke. 2017. Regional-scale lateral carbon transport and CO2evasion in temperate stream catchments. Biogeosciences 14: 5003–5014. doi:10.5194/bg-14-5003-2017
Morales-Pineda, M., B. Úbeda, A. Cózar, B. Obrador, and J. Gálvez. 2016. Organic carbon sedimentation dominates over CO2 emission in two net heterotrophic Mediterranean reservoirs during stratification. Aquat. Sci. 78: 279–290. doi:10.1007/s00027-015-0423-6
Nõges, P., F. Cremona, A. Laas, and others. 2016. Role of a productive lake in carbon sequestration within a calcareous catchment. Sci. Total Environ. 550: 225–230. doi:10.1016/j.scitotenv.2016.01.088
Polsenaere, P., and G. Abril. 2012. Modelling CO2 degassing from small acidic rivers using water pCO(2), DIC and delta C-13-DIC data. Geochim. Cosmochim. Acta 91: 220–239. doi:10.1016/j.gca.2012.05.030
Polsenaere, P., N. Savoye, H. Etcheber, M. Canton, D. Poirier, S. Bouillon, and G. Abril. 2012. Export and degassing of terrestrial carbon through watercourses draining a temperate podzolized catchment. Aquat. Sci. 75: 299–319. doi:10.1007/s00027-012-0275-2
Serikova, S., O. S. Pokrovsky, P. Ala-Aho, and others. 2018. High riverine CO2 emissions at the permafrost boundary of Western Siberia. Nat. Geosci. 11: 825–829. doi:10.1038/s41561-018-0218-1
Sobek, S., B. Söderbäck, S. Karlsson, E. Andersson, and A. K. Brunberg. 2006. A carbon budget of a small humic lake: an example of the importance of lakes for organic matter cycling in boreal catchments. Ambio 35: 469–75.
Stets, E. G., R. G. Striegl, G. R. Aiken, D. O. Rosenberry, and T. C. Winter. 2009. Hydrologic support of carbon dioxide flux revealed by whole-lake carbon budgets. J. Geophys. Res. 114: G01008. doi:10.1029/2008JG000783
van Bergen, T. J. H. M., N. Barros, R. Mendonça, and others. 2019. Seasonal and diel variation in greenhouse gas emissions from an urban pond and its major drivers. Limnol. Oceanogr. 64: lno.11173. doi:10.1002/lno.11173
Wallin, M. B., T. Grabs, I. Buffam, H. Laudon, A. Ågren, M. G. Öquist, and K. Bishop. 2013. Evasion of CO 2 from streams - The dominant component of the carbon export through the aquatic conduit in a boreal landscape. Glob. Chang. Biol. 19: 785–797. doi:10.1111/gcb.12083
Yang, H., Y. Xing, P. Xie, L. Ni, and K. Rong. 2008. Carbon source/sink function of a subtropical, eutrophic lake determined from an overall mass balance and a gas exchange and carbon burial balance. Environ. Pollut. 151: 559–568. doi:10.1016/j.envpol.2007.04.006
Zuijdgeest, A., and B. Wehrli. 2017. Carbon and nutrient fluxes from floodplains and reservoirs in the Zambezi basin. Chem. Geol. 467: 1–11. doi:10.1016/j.chemgeo.2017.07.025
